# Supplementary material for: Using an evolutionary algorithm and parallel computing for haplotyping in a general complex pedigree with multiple marker loci
Source: BMC Bioinformatics. 2008 Apr 11;9:189. doi: 10.1186/1471-2105-9-189 (PMC2375132; doi:10.1186/1471-2105-9-189)
Supplement: Additional file 1 — Results for 10 replicates for simulated data [file 1471-2105-9-189-S1.xls]

## Sheet: complete genotypes
	Supplment file - complete genotypes for 10 replicates of simulated data
	number of individual:		100
	number of markers:		10
	replicate number:	1	2	3	4	5	6	7	8	9	10		average	SD
	number of evaluations
SimWalk2	20000	-2031.03	-2002.48	-2017.03	-1936.23	-1929.31	-2000.67	-1929.31	-2035.19	-1857.77	-1869.07		-1960.81	65.4665
	100000	-1945.72	-1845.68	-1876.37	-1811.71	-1800.18	-1860.01	-1797.87	-1896.84	-1754.01	-1686.9		-1827.53	74.2379
	500000	-1924.96	-1831.84	-1844.09	-1788.65	-1774.81	-1834.65	-1793.26	-1878.39	-1719.42	-1659.23		-1804.93	76.5898
	16000000	-1913.43	-1831.84	-1841.78	-1788.65	-1774.81	-1823.12	-1793.26	-1878.39	-1712.5	-1659.23		-1801.7	74.9506
EA1	20000	-2296.21	-2221.54	-2199.2	-2139.15	-2164.51	-2238.18	-2171.43	-2247.34	-2157.54	-2136.56		-2197.17	52.6484
	100000	-1952.63	-1880.27	-1890.21	-1848.6	-1867.05	-1855.4	-1825.54	-1929.12	-1767.84	-1707.66		-1852.43	72.4181
	500000	-1913.43	-1829.54	-1841.78	-1788.65	-1774.81	-1823.12	-1793.26	-1876.09	-1719.42	-1661.54		-1802.16	73.2091
	16000000	-1913.43	-1829.54	-1841.78	-1786.34	-1774.81	-1823.12	-1793.26	-1871.47	-1712.5	-1659.23		-1800.55	74.1348
EA2	20000	-2413.82	-2343.76	-2293.74	-2265.97	-2275.2	-2311.97	-2275.2	-2330.35	-2270.53	-2217.26		-2299.78	53.8247
	100000	-1973.39	-1877.96	-1880.99	-1827.85	-1850.91	-1860.01	-1816.32	-1933.73	-1747.09	-1716.88		-1848.51	77.4549
	500000	-1915.74	-1834.15	-1844.09	-1793.26	-1774.81	-1823.12	-1793.26	-1871.47	-1712.5	-1661.54		-1802.39	74.2703
	16000000	-1913.43	-1829.54	-1841.78	-1786.34	-1774.81	-1823.12	-1793.26	-1871.47	-1712.5	-1659.23		-1800.55	74.1348

## Sheet: incomplete genotypes
	Supplment file - incomplete genotypes for 10 replicates of simulated data
	number of individual:		100
	number of markers:		10
	replicate number:	1	2	3	4	5	6	7	8	9	10		average	SD
	number of evaluations
SimWalk2	40000	-1062.68	-945.289	-912.874	-973.037	-993.614	-952.185	-968.425	-924.459	-889.87	-815.894		-943.833	65.6138
	400000	-882.819	-813.852	-751.46	-804.706	-827.588	-806.912	-797.788	-769.962	-763.044	-695.986		-791.412	50.1023
	4000000	-852.842	-772.345	-733.013	-790.87	-799.917	-786.159	-783.952	-751.515	-751.515	-677.539		-769.967	46.2543
	16000000	-855.148	-770.039	-737.625	-790.87	-781.47	-786.159	-781.646	-749.209	-746.903	-675.233		-767.43	46.119
EA1	40000	-1233.32	-1122.84	-1090.43	-1122.92	-1118.13	-1113.6	-1155.2	-1069.73	-1065.12	-991.143		-1108.24	63.0492
	400000	-880.513	-809.24	-767.602	-800.094	-834.506	-802.3	-800.094	-767.656	-763.044	-686.762		-791.181	50.8486
	4000000	-852.842	-776.957	-728.401	-786.258	-790.693	-781.547	-781.646	-749.209	-746.903	-672.927		-766.738	47.0056
	16000000	-852.842	-772.345	-728.401	-781.646	-783.775	-781.547	-779.34	-749.209	-746.903	-670.621		-764.663	46.7877
EA2	40000	-1226.4	-1122.84	-1081.21	-1152.9	-1145.8	-1150.49	-1111.39	-1072.04	-1085.87	-979.613		-1112.86	65.1914
	400000	-866.677	-795.404	-751.46	-795.482	-836.812	-793.076	-788.564	-751.515	-758.432	-684.456		-782.188	50.1483
	4000000	-848.23	-770.039	-728.401	-783.952	-790.693	-786.158	-779.34	-749.209	-746.903	-672.927		-765.585	45.9658
	16000000	-848.23	-770.039	-728.401	-781.646	-783.775	-783.852	-779.34	-749.209	-746.903	-672.927		-764.432	45.3798
